# Supplementary material for: Some CSF Kynurenine Pathway Intermediates Associated with Disease Evolution in Amyotrophic Lateral Sclerosis
Source: Biomolecules. 2021 May 5;11(5):691. doi: 10.3390/biom11050691 (PMC8147980; doi:10.3390/biom11050691)
Supplement: Supplementary file 1 [file biomolecules-11-00691-s001.zip]

Archive with 1 entries (1 files):
- biomolecules-1200674-supplementary.pdf
